# Supplementary material for: Efficient Removal of Nonylphenol Isomers from Water by Use of Organo-Hydrotalcites
Source: Int J Environ Res Public Health. 2022 Jun 12;19(12):7214. doi: 10.3390/ijerph19127214 (PMC9222827; doi:10.3390/ijerph19127214)
Supplement: Supplementary file 1 [file ijerph-19-07214-s001.zip]

Archive with 1 entries (1 files):
- ijerph-1691689-supplementary.pdf
